# Supplementary material for: Biophysical and Functional Characterization of a Thermally Stable Bifunctional Serine Protease Inhibitor from Cleome viscosa Seeds
Source: Int J Mol Sci. 2025 Dec 5;26(24):11792. doi: 10.3390/ijms262411792 (PMC12732657; doi:10.3390/ijms262411792)
Supplement: Supplementary file 1 [file ijms-26-11792-s001.zip]

Archive with 1 entries (1 files):
- ijms-3943085-supplementary.pdf
